# Supplementary material for: Investigation of Biomaterial Ink Viscosity Properties and Optimization of the Printing Process Based on Pattern Path Planning
Source: Bioengineering (Basel). 2023 Nov 26;10(12):1358. doi: 10.3390/bioengineering10121358 (PMC10740413; doi:10.3390/bioengineering10121358)
Supplement: Supplementary file 1 [file bioengineering-10-01358-s001.zip]

Archive with 1 entries (1 files):
- bioengineering-2693265-supplementary.pdf
